# Supplementary material for: The Consumption of Beeswax Alcohol (BWA, Raydel®) Improved Zebrafish Motion and Swimming Endurance by Protecting the Brain and Liver from Oxidative Stress Induced by 24 Weeks of Supplementation with High-Cholesterol and D-Galactose Diets: A Comparative Analysis Between BWA and Coenzyme Q10
Source: Antioxidants (Basel). 2024 Dec 5;13(12):1488. doi: 10.3390/antiox13121488 (PMC11672924; doi:10.3390/antiox13121488)
Supplement: Supplementary file 1 [file antioxidants-13-01488-s001.zip]

Archive with 8 entries (8 files):
- Suppl. Video S1_ND.mp4
- Suppl. Video S2_HC only.mp4
- Suppl. Video S3_HC + 30% Gal.mp4
- Suppl. Video S4_HC + 30% Gal + 0.5% BWA.mp4
- Suppl. Video S5_HC + 30% Gal + 1% BWA.mp4
- Suppl. Video S6_HC + 30% Gal + 0.5% CoQ10.mp4
- Suppl. Video S7_HC + 30% Gal + 1% CoQ10.mp4
- Supplementaryantioxidants-3319387.pdf
